# Supplementary material for: Pre-Stimulus Power but Not Phase Predicts Prefrontal Cortical Excitability in TMS-EEG
Source: Biosensors (Basel). 2023 Feb 3;13(2):220. doi: 10.3390/bios13020220 (PMC9953459; doi:10.3390/bios13020220)
Supplement: Supplementary file 1 [file biosensors-13-00220-s001.zip]

Archive with 1 entries (1 files):
- biosensors-1983092-supplementary.pdf
